# Supplementary material for: Hyperglycemia in apolipoprotein E-deficient mouse strains with different atherosclerosis susceptibility
Source: Cardiovasc Diabetol. 2011 Dec 28;10:117. doi: 10.1186/1475-2840-10-117 (PMC3273441; doi:10.1186/1475-2840-10-117)
Supplement: Additional file 1 — Plasma cytokine levels of C57BL/6 (B6) and BALB/cJ (BALB) apoE-/- mice fed a chow or Western diet as detected by cytokine arrays. Plasma cytokine levels of B6 and BALB apoE-/- mice were analyzed using mouse cytokine arrays from RayBiotech, which contain 144 different anti-cytokine antibodies and positive and negative controls. Four separate plasma samples were prepared with each sample pooled in an equal amount from 3 or 4 individual mice for each group, and each sample was incubated with one set of arrays. The assays were performed according to the manufacturer's instructions. The intensity of each spot on the arrays was quantified with a densitometer. [file 1475-2840-10-117-S1.XLS]

## Sheet: importing data
RayBio® Mouse Cytokine Antibody Array 3
		A	B	C	D	E	F	G	H	I	J	K	L	M	N
	1	POS	POS	NEG	NEG	Blank	Axl	BLC	CD30 L	CD30 T	CD40	CRG-2	CTACK	CXCL16	Eotaxin
	2	POS	POS	NEG	NEG	Blank	Axl	BLC	CD30 L	CD30 T	CD40	CRG-2	CTACK	CXCL16	Eotaxin
	balc-western	10966784	10984192	0	0	0	327424	0	0	0	0	0	0	1929728	0
	b6-western	9310208	9511936	0	0	0	1095296	0	0	0	0	0	0	2388608	0
	balc-chow	2.60475e+07	2.6366e+07	0	768.5	1152.5	0	0	1792.5	2304	0	9608.79	7296	0	0
	b6-chow	2.69802e+07	2.66837e+07	14465	0	1947.66	9989.35	0	63187.9	121015	221471	0	849.782	1.13929e+06	331533
	3	Eotaxin-2	Fas Ligand	Fractalkine	GCSF	GM-CSF	IFN gamma	IGFBP-3	IGFBP-5	IGFBP-6	IL-1 alpha	IL-1 beta	IL-2	IL-3	IL-3 R beta
	4	Eotaxin-2	Fas Ligand	Fractalkine	GCSF	GM-CSF	IFN gamma	IGFBP-3	IGFBP-5	IGFBP-6	IL-1 alpha	IL-1 beta	IL-2	IL-3	IL-3 R beta
	balc-western	59648	0	0	0	0	0	5005696	0	6340224	0	0	0	0	0
	b6-western	96640	0	91901.7	0	0	0	4874368	10112	7458304	0	0	0	0	0
	balc-chow	0	3485951	0	3200.5	0	0	12349954	1920.5	9.43554e+06	307.795	0	5121	0	0
	b6-chow	0	4.26726e+06	3839.5	0	1152	5375.5	1.33733e+07	1453.29	1.42438e+07	119148	0	0	56816.9	0
	5	IL-4	IL-5	IL-6	IL-9	IL-10	IL-12 p40/p70	IL-12 p70	IL-13	IL-17	KC	Leptin R	Leptin	LIX	L-Selectin
	6	IL-4	IL-5	IL-6	IL-9	IL-10	IL-12 p40/p70	IL-12 p70	IL-13	IL-17	KC	Leptin R	Leptin	LIX	L-Selectin
	balc-western	0	3.5791e+07	0	0	0	618368	0	0	12160	0	1162496	0	3720704	9272704
	b6-western	0	3.72115e+07	0	0	0	3431168	0	0	0	0	1123200	0	3666176	8988800
	balc-chow	0	5.55542e+07	0	26240.5	188.768	91008	0	0	0	0	0	0	1.01366e+07	2.55277e+07
	b6-chow	0	6.70577e+07	0	0	0	4617088	0	0	0	0	0	0	2.65452e+07	3.38207e+07
	7	Lymphotactin	MCP1	MCP-5	M-CSF	MIG	MIP-1 alpha	MIP-1 gamma	MIP-2	MIP-3 beta	MIP-3 alpha	PF-4	P-Selectin	RANTES	SCF
	8	Lymphotactin	MCP1	MCP-5	M-CSF	MIG	MIP-1 alpha	MIP-1 gamma	MIP-2	MIP-3 beta	MIP-3 alpha	PF-4	P-Selectin	RANTES	SCF
	balc-western	0	0	0	896	0	0	13755520	1402240	0	0	6425344	4081024	0	0
	b6-western	0	0	0	0	0	0	13884800	376960	0	0	5287808	3906432	0	0
	balc-chow	0	1408	0	0	0	0	3.54204e+07	7.71045e+06	0	0	1.89693e+07	8.28224e+06	8447.5	0
	b6-chow	0	0	0	0	0	0	3.93852e+07	1.49805e+07	0	0	15365633	11400837	2816.5	0
	9	SDF-1 alpha	TARC	TCA-3	TECK	TIMP-1	TNF-alpha	sTNF RI	sTNF RII	TPO	VCAM-1	VEGF	Blank	Blank	POS
	10	SDF-1 alpha	TARC	TCA-3	TECK	TIMP-1	TNF-alpha	sTNF RI	sTNF RII	TPO	VCAM-1	VEGF	Blank	Blank	POS
	balc-western	12928	0	3584	0	0	0	6.55607e+06	0	0	10391552	0	0	0	9340800
	b6-western	0	0	66304	0	0	0	8095360	11520	0	10703488	0	0	0	8568576
	balc-chow	4094.89	1408.5	0	4352	896	0	1.02049e+07	2048.5	2560	3.83725e+07	0	0	0	21757962
	b6-chow	101708	0	0	0	0	0	1.60024e+07	0	11263	3.86091e+07	767.5	39936.5	0	2.29439e+07
RayBio® Mouse Cytokine Antibody Array 4
		A	B	C	D	E	F	G	H	I	J	K	L
	1	POS	POS	NEG	NEG	BLANK	FGF basic	DPPIV/CD26	Dtk	E-Selectin	Fcg RIIB	Flt-3 Ligand	GITR
	2	POS	POS	NEG	NEG	BLANK	FGF basic	DPPIV/CD26	Dtk	E-Selectin	Fcg RIIB	Flt-3 Ligand	GITR
	balc-western	2.01189e+07	2.05827e+07	0	0	0	0	0	1281.5	3.11206e+07	551403	0	0
	b6-western	3.34761e+07	2.91079e+07	0	0	0	40832	0	1152	4.17199e+07	5687424	0	0
	balc-chow	3.09461e+07	28407984	2048	0	0	0	0	0	16859008	0	10752	0
	b6-chow	2.59098e+07	2.52691e+07	0	0	0	0	0	0	1.53391e+07	0	0	0
	3	HGF R	ICAM-1	IGFBP-2	IGF-I	IGF-II	IL-15	IL-17B R	IL-7	I-TAC	Lungkine	MDC	MMP-2
	4	HGF R	ICAM-1	IGFBP-2	IGF-I	IGF-II	IL-15	IL-17B R	IL-7	I-TAC	Lungkine	MDC	MMP-2
	balc-western	0	8.51296e+06	2.6347e+07	1.37137e+06	0	10496	0	0	0	0	0	1.98916e+07
	b6-western	4480	2.03544e+07	3.8957e+07	0	0	13696	12800	0	0	0	0	26342784
	balc-chow	0	11015680	27976832	2.26214e+07	0	0	0	0	0	0	0	2.10154e+07
	b6-chow	0	9.91002e+06	31879173	0	0	0	0	1662.5	2432.5	4575.73	0	18736641
	5	MMP-3	Osteopontin	Osteoporotegerin	Pro-MMP-9	Resistin	Shh-N	Thymus CK-1	TIMP-2	TRANCE	TROY	TSLP	VEGF R1
	6	MMP-3	Osteopontin	Osteoporotegerin	Pro-MMP-9	Resistin	Shh-N	Thymus CK-1	TIMP-2	TRANCE	TROY	TSLP	VEGF R1
	balc-western	250366	5.31604e+06	0	0	7.61202e+06	0	4.34159e+07	0	0	0	0	0
	b6-western	10453376	13301888	0	0	13356672	0	4.45689e+07	0	1280	0	0	0
	balc-chow	966912	4893184	0	0	17027456	0	4.79614e+07	0	0	0	0	0
	b6-chow	340732	16323714	0	0	1850371	0	4.61771e+07	0	0	0	0	0
	7	VEGF R2	VEGF R3	VEGF-D	BLANK	BLANK	BLANK	BLANK	BLANK	BLANK	BLANK	BLANK	POS
	8	VEGF R2	VEGF R3	VEGF-D	BLANK	BLANK	BLANK	BLANK	BLANK	BLANK	BLANK	BLANK	POS
	balc-western	0	0	0	0	0	0	0	0	0	0	0	3.07513e+07
	b6-western	0	0	0	0	0	10624	2688	5248	0	0	0	32289300
	balc-chow	0	0	0	0	0	0	1920	17152	0	0	0	3.23166e+07
	b6-chow	0	0	0	0	0	0	7677.5	0	0	0	0	3.52871e+07
RayBio® Mouse Cytokine Antibody Array 5
	A	B	C	D	E	F	G	H	I	J	K	L	M	N
	1	POS	POS	NEG	NEG	4-1BB	6Ckine	ACE /CD143	ALK-1	Amphiregulin	Cardiotrophin-1	CD27	CD27 Ligand	CD36	CD40 Ligand
	2	POS	POS	NEG	NEG	4-1BB	6Ckine	ACE /CD143	ALK-1	Amphiregulin	Cardiotrophin-1	CD27	CD27 Ligand	CD36	CD40 Ligand
	balc-western	3.04698e+07	2.03558e+07	0	0	0	0	32227584	0	0	0	0	0	0	0
	b6-western	3.68108e+07	2.78276e+07	0	0	0	0	40257904	0	0	0	0	2816	0	0
	balc-chow	3.12833e+07	2.81883e+07	0	0	0	0	3.68342e+07	0	3200	0	0	0	0	0
	b6-chow	23324416	2.03466e+07	0	0	0	7680	3.16675e+07	0	0	0	0	0	0	0
	3	Chordin	CTLA-4	Decorin	DKK-1	E-Cadherin	EGF	Endoglin	Epigen	Epiregulin	Galectin-1	Growth arrest specific 1	Growth arrest specific 6	GITR Ligand	Granzyme B
	4	Chordin	CTLA-4	Decorin	DKK-1	E-Cadherin	EGF	Endoglin	Epigen	Epiregulin	Galectin-1	Growth arrest specific 1	Growth arrest specific 6	GITR Ligand	Granzyme B
	balc-western	0	0	7454592	0	21912704	0	0	0	0	0	1408	7325696	0	0
	b6-western	0	0	10660992	0	3.16989e+07	0	0	0	0	13568	0	10681984	0	0
	balc-chow	0	0	19918976	0	30682880	0	33152	0	0	1479424	0	8461056	0	0
	b6-chow	0	0	7133056	0	30325760	0	0	0	0	0	10112	1043584	0	7808
	5	HAI-1	HGF	IL-1 R4/ST2L	IL-11	IL-17B	IL-17E	IL-17F	IL-1ra/IL-1F3	IL-2 R alpha	IL-20	IL-21	IL-28	IL-6 R	JAM-A
	6	HAI-1	HGF	IL-1 R4/ST2L	IL-11	IL-17B	IL-17E	IL-17F	IL-1ra/IL-1F3	IL-2 R alpha	IL-20	IL-21	IL-28	IL-6 R	JAM-A
	balc-western	0	0	0	0	0	0	0	0	0	0	0	0	0	0
	b6-western	194560	0	14464	0	0	0	0	0	0	0	0	0	0	0
	balc-chow	0	1792	0	0	0	0	0	0	0	0	0	0	0	0
	b6-chow	139264	0	0	0	0	0	256	0	0	0	0	0	0	2560
	7	MAdCAM-1	MFG-E8	Neprilysin	Pentraxin 3	Prolactin	RAGE	TACI	TREM-1	TWEAK	TWEAK R	NEG	NEG	NEG	POS
	8	MAdCAM-1	MFG-E8	Neprilysin	Pentraxin 3	Prolactin	RAGE	TACI	TREM-1	TWEAK	TWEAK R	NEG	NEG	NEG	POS
	balc-western	0	0	0	0	1792	0	0	0	0	5538688	0	0	0	2.86828e+07
	b6-western	0	0	0	248576	256	0	0	0	0	3591296	0	0	0	29894400
	balc-chow	0	0	0	309376	0	0	0	0	0	782592	0	0	5248	28425088
	b6-chow	0	0	0	0	0	0	0	0	0	0	0	0	0	12221568

## Sheet: Cytokine arrays
Supplementary Table 1. Plasma cytokine levels of C57BL/6 (B6) and BALB/cJ (BALB) apoE-/- mice fed a chow or Western diet as detected by cytokine arrays.
RayBio® Mouse Cytokine Antibody Array 3
	A	B	C	D	E	F	G	H	I	J	K	L	M	N
1	POS	POS	NEG	NEG	Blank	Axl	BLC	CD30 L	CD30 T	CD40	CRG-2	CTACK	CXCL16	Eotaxin
2	POS	POS	NEG	NEG	Blank	Axl	BLC	CD30 L	CD30 T	CD40	CRG-2	CTACK	CXCL16	Eotaxin
balc-western	10966784	10984192	0	0	0	327424	0	0	0	0	0	0	1929728	0
b6-western	9310208	9511936	0	0	0	1095296	0	0	0	0	0	0	2388608	0
balc-chow	26047489	2.6366e+07	0	0	0	0	0	0	0	0	0	0	0	0
b6-chow	2.69802e+07	2.66837e+07	0	0	0	0	0	0	0	0	0	0	0	0
3	Eotaxin-2	Fas Ligand	Fractalkine	GCSF	GM-CSF	IFN gamma	IGFBP-3	IGFBP-5	IGFBP-6	IL-1 alpha	IL-1 beta	IL-2	IL-3	IL-3 R beta
4	Eotaxin-2	Fas Ligand	Fractalkine	GCSF	GM-CSF	IFN gamma	IGFBP-3	IGFBP-5	IGFBP-6	IL-1 alpha	IL-1 beta	IL-2	IL-3	IL-3 R beta
balc-western	59648	0	0	0	0	0	5005696	0	6340224	0	0	0	0	0
b6-western	96640	0	0	0	0	0	4874368	0	7458304	0	0	0	0	0
balc-chow	0	0	0	0	0	0	12349954	0	9.43554e+06	0	0	0	0	0
b6-chow	0	0	0	0	0	0	1.33733e+07	0	1.42438e+07	0	0	0	0	0
5	IL-4	IL-5	IL-6	IL-9	IL-10	IL-12 p40/p70	IL-12 p70	IL-13	IL-17	KC	Leptin R	Leptin	LIX	L-Selectin
6	IL-4	IL-5	IL-6	IL-9	IL-10	IL-12 p40/p70	IL-12 p70	IL-13	IL-17	KC	Leptin R	Leptin	LIX	L-Selectin
balc-western	0	3.5791e+07	0	0	0	618368	0	0	0	0	1162496	0	3720704	9272704
b6-western	0	3.72115e+07	0	0	0	3431168	0	0	0	0	1123200	0	3666176	8988800
balc-chow	0	5.55542e+07	0	0	0	91008	0	0	0	0	0	0	1.01366e+07	2.55277e+07
b6-chow	0	6.70577e+07	0	0	0	4617088	0	0	0	0	0	0	2.65452e+07	3.38207e+07
7	Lymphotactin	MCP1	MCP-5	M-CSF	MIG	MIP-1 alpha	MIP-1 gamma	MIP-2	MIP-3 beta	MIP-3 alpha	PF-4	P-Selectin	RANTES	SCF
8	Lymphotactin	MCP1	MCP-5	M-CSF	MIG	MIP-1 alpha	MIP-1 gamma	MIP-2	MIP-3 beta	MIP-3 alpha	PF-4	P-Selectin	RANTES	SCF
balc-western	0	0	0	0	0	0	13755520	1402240	0	0	6425344	4081024	0	0
b6-western	0	0	0	0	0	0	13884800	376960	0	0	5287808	3906432	0	0
balc-chow	0	0	0	0	0	0	3.54204e+07	7.71045e+06	0	0	1.89693e+07	8.28224e+06	0	0
b6-chow	0	0	0	0	0	0	3.93852e+07	1.49805e+07	0	0	15365633	11400837	0	0
9	SDF-1 alpha	TARC	TCA-3	TECK	TIMP-1	TNF-alpha	sTNF RI	sTNF RII	TPO	VCAM-1	VEGF	Blank	Blank	POS
10	SDF-1 alpha	TARC	TCA-3	TECK	TIMP-1	TNF-alpha	sTNF RI	sTNF RII	TPO	VCAM-1	VEGF	Blank	Blank	POS
balc-western	0	0	3584	0	0	0	6.55607e+06	0	0	10391552	0	0	0	9340800
b6-western	0	0	66304	0	0	0	8095360	0	0	10703488	0	0	0	8568576
balc-chow	0	0	0	0	0	0	1.02049e+07	0	0	3.83725e+07	0	0	0	21757962
b6-chow	0	0	0	0	0	0	1.60024e+07	0	0	3.86091e+07	0	0	0	2.29439e+07
RayBio® Mouse Cytokine Antibody Array 4
	A	B	C	D	E	F	G	H	I	J	K	L
1	POS	POS	NEG	NEG	BLANK	FGF basic	DPPIV/CD26	Dtk	E-Selectin	Fcg RIIB	Flt-3 Ligand	GITR
2	POS	POS	NEG	NEG	BLANK	FGF basic	DPPIV/CD26	Dtk	E-Selectin	Fcg RIIB	Flt-3 Ligand	GITR
balc-western	2.01189e+07	2.05827e+07	0	0	0	0	0	0	3.11206e+07	551403	0	0
b6-western	3.34761e+07	2.91079e+07	0	0	0	0	0	0	4.17199e+07	5687424	0	0
balc-chow	3.09461e+07	28407984	0	0	0	0	0	0	16859008	0	0	0
b6-chow	2.59098e+07	2.52691e+07	0	0	0	0	0	0	1.53391e+07	0	0	0
3	HGF R	ICAM-1	IGFBP-2	IGF-I	IGF-II	IL-15	IL-17B R	IL-7	I-TAC	Lungkine	MDC	MMP-2
4	HGF R	ICAM-1	IGFBP-2	IGF-I	IGF-II	IL-15	IL-17B R	IL-7	I-TAC	Lungkine	MDC	MMP-2
balc-western	0	8.51296e+06	2.6347e+07	1.37137e+06	0	0	0	0	0	0	0	1.98916e+07
b6-western	0	2.03544e+07	3.8957e+07	0	0	0	0	0	0	0	0	26342784
balc-chow	0	11015680	27976832	2.26214e+07	0	0	0	0	0	0	0	2.10154e+07
b6-chow	0	9.91002e+06	31879173	0	0	0	0	0	0	0	0	18736641
5	MMP-3	Osteopontin	Osteoporotegerin	Pro-MMP-9	Resistin	Shh-N	Thymus CK-1	TIMP-2	TRANCE	TROY	TSLP	VEGF R1
6	MMP-3	Osteopontin	Osteoporotegerin	Pro-MMP-9	Resistin	Shh-N	Thymus CK-1	TIMP-2	TRANCE	TROY	TSLP	VEGF R1
balc-western	250366	5.31604e+06	0	0	7.61202e+06	0	4.34159e+07	0	0	0	0	0
b6-western	10453376	13301888	0	0	13356672	0	4.45689e+07	0	0	0	0	0
balc-chow	966912	4893184	0	0	17027456	0	4.79614e+07	0	0	0	0	0
b6-chow	340732	16323714	0	0	1850371	0	4.61771e+07	0	0	0	0	0
7	VEGF R2	VEGF R3	VEGF-D	BLANK	BLANK	BLANK	BLANK	BLANK	BLANK	BLANK	BLANK	POS
8	VEGF R2	VEGF R3	VEGF-D	BLANK	BLANK	BLANK	BLANK	BLANK	BLANK	BLANK	BLANK	POS
balc-western	0	0	0	0	0	0	0	0	0	0	0	3.07513e+07
b6-western	0	0	0	0	0	0	0	0	0	0	0	32289300
balc-chow	0	0	0	0	0	0	0	0	0	0	0	3.23166e+07
b6-chow	0	0	0	0	0	0	0	0	0	0	0	3.52871e+07
RayBio® Mouse Cytokine Antibody Array 5
A	B	C	D	E	F	G	H	I	J	K	L	M	N
1	POS	POS	NEG	NEG	4-1BB	6Ckine	ACE /CD143	ALK-1	Amphiregulin	Cardiotrophin-1	CD27	CD27 Ligand	CD36	CD40 Ligand
2	POS	POS	NEG	NEG	4-1BB	6Ckine	ACE /CD143	ALK-1	Amphiregulin	Cardiotrophin-1	CD27	CD27 Ligand	CD36	CD40 Ligand
balc-western	3.04698e+07	2.03558e+07	0	0	0	0	32227584	0	0	0	0	0	0	0
b6-western	3.68108e+07	2.78276e+07	0	0	0	0	40257904	0	0	0	0	0	0	0
balc-chow	3.12833e+07	2.81883e+07	0	0	0	0	3.68342e+07	0	0	0	0	0	0	0
b6-chow	23324416	2.03466e+07	0	0	0	0	3.16675e+07	0	0	0	0	0	0	0
3	Chordin	CTLA-4	Decorin	DKK-1	E-Cadherin	EGF	Endoglin	Epigen	Epiregulin	Galectin-1	Growth arrest specific 1	Growth arrest specific 6	GITR Ligand	Granzyme B
4	Chordin	CTLA-4	Decorin	DKK-1	E-Cadherin	EGF	Endoglin	Epigen	Epiregulin	Galectin-1	Growth arrest specific 1	Growth arrest specific 6	GITR Ligand	Granzyme B
balc-western	0	0	7454592	0	21912704	0	0	0	0	0	0	7325696	0	0
b6-western	0	0	10660992	0	3.16989e+07	0	0	0	0	13568	0	10681984	0	0
balc-chow	0	0	19918976	0	30682880	0	0	0	0	1479424	0	8461056	0	0
b6-chow	0	0	7133056	0	30325760	0	0	0	0	0	0	1043584	0	0
5	HAI-1	HGF	IL-1 R4/ST2L	IL-11	IL-17B	IL-17E	IL-17F	IL-1ra/IL-1F3	IL-2 R alpha	IL-20	IL-21	IL-28	IL-6 R	JAM-A
6	HAI-1	HGF	IL-1 R4/ST2L	IL-11	IL-17B	IL-17E	IL-17F	IL-1ra/IL-1F3	IL-2 R alpha	IL-20	IL-21	IL-28	IL-6 R	JAM-A
balc-western	0	0	0	0	0	0	0	0	0	0	0	0	0	0
b6-western	194560	0	0	0	0	0	0	0	0	0	0	0	0	0
balc-chow	0	0	0	0	0	0	0	0	0	0	0	0	0	0
b6-chow	139264	0	0	0	0	0	0	0	0	0	0	0	0	0
7	MAdCAM-1	MFG-E8	Neprilysin	Pentraxin 3	Prolactin	RAGE	TACI	TREM-1	TWEAK	TWEAK R	NEG	NEG	NEG	POS
8	MAdCAM-1	MFG-E8	Neprilysin	Pentraxin 3	Prolactin	RAGE	TACI	TREM-1	TWEAK	TWEAK R	NEG	NEG	NEG	POS
balc-western	0	0	0	0	0	0	0	0	0	5538688	0	0	0	2.86828e+07
b6-western	0	0	0	248576	0	0	0	0	0	3591296	0	0	0	29894400
balc-chow	0	0	0	309376	0	0	0	0	0	782592	0	0	0	28425088
b6-chow	0	0	0	0	0	0	0	0	0	0	0	0	0	12221568
Abreviations: balc-western: Balc apoE-/- mice fed a Western diet; B6-western: B6 apoE-/- mice fed a Western diet; balc-chow: Balb apoE-/- mice fed a chow diet; b6-chow: B6 apoE-/- mice fed a chow diet.
